# Supplementary material for: Novel Non-Histocompatibility Antigen Mismatched Variants Improve the Ability to Predict Antibody-Mediated Rejection Risk in Kidney Transplant
Source: Front Immunol. 2017 Dec 5;8:1687. doi: 10.3389/fimmu.2017.01687 (PMC5723302; doi:10.3389/fimmu.2017.01687)
Supplement: Supplementary file 5 [file Data_Sheet_1.xlsx]

## Sheet: ResultsEndpointFisherTest.txt
Table S1. Summary table with the information of the 123 variants associated with the three clinical endpoints (AMR, CMR and NoRej).
SNP	Chr	Position	Ref	Alt	GeneName	Kidney	Blood Vessels	Immune-related	Cell-surface	GeneFunction	AF_all	AF_afr	AF_eur	AF_eas	Diff.AMR	Diff.CMR	Diff.NoRej	p-value	Risk	eGenes - Blood Vessels	eGenes - Whole blood
rs3809805	17	3704483	G	A	ITGAE			YES	YES	UTR5	0.161741	0.0272	0.1441	0.2212	9	0	0	0.000634438	AMR
rs2258835	11	57243588	A	G	RTN4RL2				YES	intronic	0.811502	0.82	0.7783	0.8948	9	0	0	0.000634438	AMR	TIMM10, SLC43A1	TIMM10
rs577219	19	7615585	T	G	PNPLA6					intronic	0.66853	0.5673	0.7237	0.5694	12	1	0	5.05e-05	AMR
rs871790	9	86037233	C	T	FRMD3					intronic	0.201478	0.1634	0.2594	0.127	12	1	0	5.05e-05	AMR
rs1061040	14	23242828	T	C	SLC7A7	YES			YES	exonic-synonymous	0.785543	0.4486	0.8976	0.9296	12	1	0	5.05e-05	AMR
rs4904448	14	88852166	G	A	SPATA7					exonic-nonsynonymous	0.189896	0.034	0.4443	0.0446	13	3	0	3.82e-05	AMR	SPATA7
rs12962744	18	71749359	G	A	FBXO15	YES			YES	intronic	0.241613	0.2088	0.1779	0.2857	13	5	0	8.75e-05	AMR
rs28620278	15	56959028	C	T	ZNF280D					exonic-nonsynonymous	0.527157	0.7141	0.4066	0.3829	14	3	1	4.27e-05	AMR
rs8101688	19	12319301	C	T	LOC100289333					downstream	0.192492	0.298	0.1262	0.2163	11	1	0	0.000472622	AMR
rs574663	19	7614677	C	T	PNPLA6					intronic	0.667332	0.5461	0.7237	0.5913	11	1	0	0.000472622	AMR
rs4938316	11	116764582	C	T	SIK3					intronic	0.115815	0.0234	0.1511	0.0913	11	1	0	0.000472622	AMR
rs11405	1	227069677	T	C	PSEN2			YES	YES	exonic-synonymous	0.735623	0.8313	0.8022	0.5427	12	2	0	0.000200366	AMR
rs2236910	1	227073410	G	C	PSEN2			YES	YES	intronic	0.735623	0.8313	0.8022	0.5427	12	2	0	0.000200366	AMR
rs6439602	3	97806999	T	C	OR5AC2				YES	downstream	0.820687	0.8979	0.7038	0.8502	12	2	0	0.000200366	AMR
rs2072306	19	2109019	T	C	AP3D1	YES	YES		YES	intronic	0.326677	0.4894	0.2018	0.3343	11	0	1	0.000472622	AMR	AP3D1	AP3D1
rs20567	19	2110746	G	A	AP3D1	YES	YES		YES	exonic-synonymous	0.32508	0.4879	0.1968	0.3333	11	0	1	0.000472622	AMR	AP3D1	AP3D1
rs2074959	19	2111649	T	C	AP3D1	YES	YES		YES	intronic	0.326478	0.4909	0.1968	0.3363	11	0	1	0.000472622	AMR	AP3D1	AP3D1
rs2066775	19	2115493	A	G	AP3D1	YES	YES		YES	intronic	0.328874	0.4909	0.1978	0.3373	11	0	1	0.000472622	AMR	AP3D1	AP3D1
rs4807203	19	2127272	A	G	AP3D1	YES	YES		YES	intronic	0.341653	0.5439	0.1998	0.3353	11	0	1	0.000472622	AMR	AP3D1	AP3D1
rs2686409	3	165495400	G	A	BCHE				YES	intronic	0.648163	0.3457	0.7366	0.7937	13	6	1	0.000959427	AMR
rs2243558	9	130289615	C	G	FAM129B	YES	YES			intronic	0.577276	0.5923	0.6819	0.4028	14	1	2	1.7e-05	AMR	ZNF79, RPL12	SLC2A8, ZNF79,RPL12
rs58394656	16	16291816	G	C	ABCC6	YES			YES	intronic	0.171526	0.0726	0.329	0.0952	13	2	1	0.000305111	AMR	NOMO3	NOMO3, AC138969.4
rs3803956	20	3214581	C	T	SLC4A11	YES			YES	exonic-synonymous	0.166334	0.2186	0.1779	0.128	12	3	0	0.000399336	AMR	ITPA	ITPA,C20orf194
rs10821071	9	95874428	G	A	CARD19					intronic	0.452276	0.1089	0.5398	0.6022	12	3	0	0.000399336	AMR
rs1796743	6	89888744	C	T	GABRR1		YES		YES	exonic-synonymous	0.45607	0.4977	0.34	0.631	11	2	0	0.000807646	AMR
rs1030723	11	4790471	G	A	OR51F1				YES	exonic-nonsynonymous	0.167133	0.4418	0.1292	.	11	2	0	0.000807646	AMR
rs11033793	11	4790474	T	C	OR51F1				YES	exonic-nonsynonymous	0.167133	0.4418	0.1292	.	11	2	0	0.000807646	AMR
rs10836609	11	4791178	C	A	OR51F1				YES	upstream	0.121006	0.2761	0.1282	.	11	2	0	0.000807646	AMR
rs10836610	11	4791181	T	G	OR51F1				YES	upstream	0.121006	0.2761	0.1282	.	11	2	0	0.000807646	AMR
rs13264965	8	79672953	A	G	IL7			YES	YES	intronic	.	.	.	.	11	2	0	0.000807646	AMR
rs8124907	20	60913127	A	G	LAMA5	YES	YES	YES	YES	exonic-synonymous	0.235024	0.3427	0.2455	0.2054	11	2	0	0.000807646	AMR	CABLES2, LAMA5
rs7029684	9	7174430	T	C	KDM4C					intronic	0.794129	0.9433	0.7942	0.746	11	2	0	0.000807646	AMR
rs2271804	10	12252217	G	A	CDC123					intronic	0.382188	0.1868	0.5199	0.3244	11	2	0	0.000807646	AMR		CAMK1D
rs4739138	8	79673952	T	C	IL7			YES	YES	intronic	0.20627	0.3434	0.0746	0.2877	11	2	0	0.000807646	AMR
rs12706498	7	122788665	G	A	SLC13A1	YES			YES	intronic	0.214657	0.0598	0.2952	0.3413	11	2	0	0.000807646	AMR
rs2802267	1	227078955	T	C	PSEN2			YES	YES	intronic	0.722843	0.7753	0.8022	0.5565	11	2	0	0.000807646	AMR
rs10753428	1	227081622	A	G	PSEN2			YES	YES	intronic	0.70008	0.7988	0.8032	0.4931	11	2	0	0.000807646	AMR
rs11079476	17	60472623	C	T	EFCAB3					intronic	0.604633	0.4168	0.9056	0.4335	12	1	1	0.000593769	AMR
rs1256522	14	65738029	C	T	LOC100128233,MIR4708					intergenic	0.599641	0.739	0.4274	0.7827	12	1	1	0.000593769	AMR
rs1256523	14	65738126	A	G	LOC100128233,MIR4708					intergenic	0.59984	0.739	0.4274	0.7847	12	1	1	0.000593769	AMR
rs2297499	9	82267732	C	G	TLE4					intronic	0.549521	0.1679	0.6083	0.7401	12	1	1	0.000593769	AMR
rs2251409	9	130286150	A	G	FAM129B	YES	YES			intronic	0.570088	0.5983	0.6799	0.3661	14	2	2	0.000176559	AMR	ZNF79, RPL12	SLC2A8, ZNF79,RPL12
rs10951	10	12292344	A	G	CDC123					UTR3	0.652556	0.7292	0.5974	0.6062	13	3	1	0.000907508	AMR	CDC123	CAMK1D
rs4268525	11	124121199	G	C	OR8G1				YES	exonic-unknown	0.444688	0.3154	0.5527	0.5833	13	3	1	0.000907508	AMR	VWA5A
rs2466636	11	124134552	C	T	OR8G1				YES	intronic	0.438099	0.292	0.5527	0.5833	13	3	1	0.000907508	AMR	VWA5A
rs2512168	11	124135009	G	A	OR8G5				YES	exonic-nonsynonymous	0.438498	0.292	0.5527	0.5833	13	3	1	0.000907508	AMR	VWA5A
rs2512167	11	124135438	G	A	OR8G5				YES	exonic-nonsynonymous	0.438498	0.292	0.5527	0.5833	13	3	1	0.000907508	AMR	VWA5A
rs2466701	11	124135481	C	T	OR8G5				YES	exonic-synonymous	0.438498	0.292	0.5527	0.5833	13	3	1	0.000907508	AMR	VWA5A
rs2466613	11	124096247	G	A	OR8G2				YES	exonic-nonsynonymous	0.5	0.6	0.4	0.5	13	3	1	0.000907508	AMR	VWA5A
rs11102967	1	109817245	C	T	CELSR2			YES	YES	UTR3	0.608826	0.177	0.665	0.9534	13	3	1	0.000907508	AMR
rs284445	5	156187928	C	T	SGCD		YES		YES	UTR3	0.207268	0.0151	0.3718	0.2321	13	3	1	0.000907508	AMR
rs1254677	14	62233806	A	G	SNAPC1				YES	intronic	0.488618	0.2209	0.6988	0.5764	12	6	0	0.000273639	AMR	SNAPC1	SNAPC1
rs55980973	8	113655644	A	T	CSMD3				YES	intronic	0.560304	0.8071	0.4374	0.5288	12	4	0	0.000682012	AMR
rs6992564	8	113662299	T	G	CSMD3				YES	intronic	0.561901	0.8079	0.4374	0.5308	12	4	0	0.000682012	AMR
rs8565	7	75630274	T	C	STYXL1					exonic-synonymous	0.623802	0.5953	0.7127	0.5585	12	4	0	0.000682012	AMR	POR
rs209727	1	22837849	C	T	ZBTB40					intronic	0.483626	0.7632	0.3231	0.3978	12	4	0	0.000682012	AMR
rs2586306	17	909451	A	T	ABR		YES	YES		intronic	0.41254	0.4198	0.506	0.2946	13	4	1	0.000872659	AMR	TIMM22
rs12911191	15	56961272	T	A	ZNF280D					intronic	0.460863	0.2769	0.5924	0.5972	13	4	1	0.000872659	AMR
rs306456	19	56499337	C	T	NLRP8			YES		UTR3	0.236821	0.2141	0.2744	0.2351	13	4	1	0.000872659	AMR
rs8096198	18	120645	C	T	ROCK1P1					ncRNA_intronic	0.397165	0.5439	0.2445	0.496	13	4	1	0.000872659	AMR
rs2229868	1	205041158	C	T	CNTN2			YES	YES	exonic-synonymous	0.356629	0.2405	0.1988	0.5486	13	4	1	0.000872659	AMR	TMCC2, DSTYK
rs7071851	10	27703234	A	G	PTCHD3				YES	UTR5	0.460064	0.4637	0.5308	0.247	14	3	2	0.000344583	AMR
rs7839990	8	113697567	A	G	CSMD3				YES	intronic	0.559105	0.7769	0.4533	0.5407	12	5	0	0.000350747	AMR
rs4719110	7	70785929	G	A	WBSCR17		YES			intronic	0.510184	0.4856	0.5915	0.375	12	5	0	0.000350747	AMR
rs2297674	1	32163950	G	C	COL16A1		YES	YES		intronic	0.559105	0.6097	0.6541	0.3056	12	5	0	0.000350747	AMR
rs12737742	1	110709720	G	A	SLC6A17				YES	exonic-nonsynonymous	0.2502	0.0333	0.4652	0.2143	12	5	0	0.000350747	AMR
rs7107539	11	124180282	A	C	OR8D1				YES	exonic-nonsynonymous	0.267572	0.0893	0.4066	0.4177	13	1	2	0.000305111	AMR	VWA5A
rs1052748	17	4720469	C	T	PLD2			YES		exonic-nonsynonymous	0.2498	0.1051	0.4443	0.1062	13	1	2	0.000305111	AMR	ENO3, ZNF232,GP1BA,PLD2	PLD2
rs635346	11	125818405	G	A	DDX25,CDON					intergenic	0.433307	0.4168	0.3628	0.5595	11	6	0	0.000588055	AMR
rs12442401	15	74659535	A	G	CYP11A1				YES	intronic	.	.	.	.	11	6	0	0.000588055	AMR
rs170447	16	2349371	T	C	ABCA3				YES	intronic	0.427117	0.2216	0.5089	0.5258	11	6	0	0.000588055	AMR
rs66932611	8	43147975	T	G	POTEA					intronic	0.115016	0.2814	0.0775	0.001	11	0	2	0.000807646	AMR	FNTA
rs1045631	19	18545786	G	T	ISYNA1		YES			exonic-synonymous	.	.	.	.	11	0	2	0.000807646	AMR		ELL
rs3734518	6	74304415	G	C	SLC17A5				YES	UTR3	0.172524	0.2057	0.3042	0.0208	13	0	3	3.82e-05	AMR		MTO1
rs34547900	2	234117915	C	A	INPP5D,ATG16L1					intergenic	0.120607	0.0832	0.2157	0.0278	13	1	3	0.000907508	AMR
rs2043691	15	80472431	C	A	FAH				YES	intronic	0.670327	0.5469	0.668	0.8542	13	1	3	0.000907508	AMR
rs9940301	16	80641906	G	A	CDYL2					intronic	0.382987	0.7587	0.2326	0.2669	13	1	3	0.000907508	AMR
rs9933302	16	80641931	T	C	CDYL2					intronic	0.405751	0.8434	0.2326	0.2669	13	1	3	0.000907508	AMR
rs3134421	11	122742460	A	T	CRTAM			YES	YES	UTR3	0.725439	0.5371	0.7744	0.8323	12	0	3	0.000399336	AMR
rs3815625	14	77751729	T	C	POMT2					intronic	0.861422	0.8949	0.8459	0.9534	10	7	0	0.000172766	AMR
rs7858563	9	133260316	T	G	HMCN2				YES	intronic	0.736821	0.3669	0.8668	0.8849	9	7	0	0.000213378	AMR
rs2292000	9	2831149	A	C	PUM3					intronic	0.581869	0.6392	0.5398	0.5585	13	1	4	0.000872659	AMR
rs78118592	7	100550837	C	T	MUC3A					exonic-nonsynonymous	0.0634984	0.0477	0.0964	0.0575	13	1	4	0.000872659	AMR
rs200242471	7	100550841	C	A	MUC3A					exonic-synonymous	.	.	.	.	13	1	4	0.000872659	AMR
rs112380345	19	439055	G	A	SHC2					intronic	0.157348	0.028	0.3976	0.0129	12	0	4	0.000682012	AMR
rs2961940	5	159831803	A	G	SLU7					intronic	0.310304	0.2806	0.33	0.1746	12	0	4	0.000682012	AMR	SLU7
rs4965642	15	100889442	A	G	SPATA41					ncRNA_exonic	0.354034	0.329	0.1998	0.4157	12	0	4	0.000682012	AMR
rs4074317	13	114747187	G	C	RASA3					downstream	0.648962	0.6445	0.7356	0.5962	9	7	0	0.000169813	AMR
rs2274716	13	114781868	G	A	RASA3					intronic	0.351837	0.3464	0.2664	0.4028	9	7	0	0.000169813	AMR
rs11545028	16	78133671	C	T	WWOX			YES		UTR5	0.215655	0.118	0.3181	0.2044	9	7	0	0.000169813	AMR	CLEC3A,WWOX
rs4647954	20	48599549	T	C	SNAI1		YES	YES		UTR5	0.422524	0.7935	0.2068	0.4058	8	7	0	0.000229207	AMR
rs11522329	12	11182989	T	C	PRH1-PRR4					ncRNA_intronic	.	.	.	.	8	7	0	0.000229207	AMR
rs3817699	8	2024437	C	T	MYOM2					intronic	0.641573	0.8873	0.5686	0.5813	12	0	6	0.000273639	AMR
rs3817700	8	2024446	C	T	MYOM2					intronic	0.640176	0.8865	0.5636	0.5813	12	0	6	0.000273639	AMR
rs61884560	11	4308726	T	G	LOC100506082,OR52B4					intergenic	.	.	.	.	6	7	0	0.000229207	CMR
rs3745213	19	41248009	C	T	C19orf54					UTR3	0.0970447	0.0121	0.1302	0.0694	3	7	0	0.000142954	CMR
.	14	106781032	C	T	LINC00226,LINC00221					intergenic	.	.	.	.	3	7	0	0.000142954	CMR
rs12562454	1	26671084	G	T	AIM1L				YES	exonic-nonsynonymous	0.180911	0.1543	0.1918	0.1458	3	7	0	0.000142954	CMR
rs57268417	1	26671248	A	G	AIM1L				YES	exonic-nonsynonymous	0.18111	0.1543	0.1918	0.1458	3	7	0	0.000142954	CMR
rs11247924	1	26673076	G	A	AIM1L				YES	exonic-nonsynonymous	0.179513	0.1505	0.1918	0.1458	3	7	0	0.000142954	CMR
rs11247925	1	26673108	C	T	AIM1L				YES	exonic-nonsynonymous	0.179313	0.1505	0.1918	0.1438	3	7	0	0.000142954	CMR
rs17696575	19	52660783	A	G	ZNF836					exonic-synonymous	0.195487	0.1029	0.1521	0.1716	2	6	0	0.000518001	CMR
rs4719480	7	16834551	C	A	AGR2	YES		YES		intronic	0.916334	0.916	0.8429	0.9633	2	6	0	0.000518001	CMR
rs41282822	20	36869396	G	A	KIAA1755		YES			exonic-synonymous	0.0321486	0.0741	0.0209	0.002	1	6	1	0.000959427	CMR
rs41282824	20	36869769	C	T	KIAA1755		YES			exonic-nonsynonymous	0.0321486	0.0741	0.0209	0.002	1	6	1	0.000959427	CMR
rs12191479	6	111318588	A	G	RPF2					intronic	0.0844649	0.1293	0.0835	0.0119	1	6	1	0.000959427	CMR
rs17046589	2	55237049	T	G	RTN4	YES	YES	YES	YES	intronic	0.20008	0.0439	0.1899	0.247	1	6	1	0.000959427	CMR
rs71255153	16	33539560	A	C	LOC390705,ENPP7P13					intergenic	.	.	.	.	2	7	2	0.000350747	CMR
rs2231547	11	3687626	T	G	CHRNA10				YES	exonic-nonsynonymous	0.0219649	0.0015	0.0696	0.001	0	5	1	0.00081754	CMR
rs2231546	11	3687651	C	T	CHRNA10				YES	exonic-nonsynonymous	0.0219649	0.0015	0.0696	0.001	0	5	1	0.00081754	CMR
rs117918036	16	27840271	C	T	GSG1L		YES		YES	exonic-synonymous	0.0105831	.	0.0348	0.001	0	5	1	0.00081754	CMR
rs112586932	20	36874313	G	T	KIAA1755		YES			intronic	0.0183706	0.0272	0.0209	0.002	0	5	1	0.00081754	CMR
rs75004274	12	52960884	C	T	KRT74					exonic-nonsynonymous	0.0147764	0.003	0.0507	0	0	5	1	0.00081754	CMR
rs12293627	11	3704770	C	T	NUP98		YES		YES	intronic	0.0465256	0.0038	0.1421	0.002	0	5	1	0.00081754	CMR
rs13074171	3	170843782	C	A	TNIK			YES		exonic-synonymous	0.0543131	0.0242	0.0905	0.0347	0	5	1	0.00081754	CMR
rs7448965	5	72419041	T	C	TMEM171	YES			YES	intronic	0.842452	0.9879	0.7565	0.7996	2	7	3	0.000803159	CMR
rs720632	2	208693261	C	G	PLEKHM3					intronic	0.624201	0.789	0.6372	0.4494	5	0	7	0.000169813	NoRej
.	11	108196003	C	T	ATM			YES	YES	intronic	.	.	.	.	0	5	2	0.000994899	CMR
rs56307226	21	34400237	G	C	OLIG2					UTR3	0.129593	0.0091	0.0855	0.3423	0	5	2	0.000994899	CMR
rs1573040	10	135107370	C	A	TUBGCP2					intronic	0.0587061	0.1785	0.0249	.	0	6	3	0.000131752	CMR
rs10502246	11	120924200	T	C	TBCEL					intronic	0.0646965	0.1059	0.1024	0.003	3	1	7	0.000588055	NoRej
rs35674	3	10368577	C	A	ATP2B2				YES	UTR3	0.208466	0.2685	0.2584	0.002	0	4	6	4.27e-05	NoRej
rs35670	3	10353550	T	C	SEC13					exonic-synonymous	0.182308	0.2716	0.2296	0.0069	0	5	6	1.7e-05	NoRej
In bold the ones detected by RF
