# Supplementary material for: Novel Non-Histocompatibility Antigen Mismatched Variants Improve the Ability to Predict Antibody-Mediated Rejection Risk in Kidney Transplant
Source: Front Immunol. 2017 Dec 5;8:1687. doi: 10.3389/fimmu.2017.01687 (PMC5723302; doi:10.3389/fimmu.2017.01687)
Supplement: Supplementary file 6 [file Data_Sheet_2.xlsx]

## Sheet: eQTL_bloodVessels
Table S2. Summary table with the information of the eQTLs found in blood vessels.
snp138	Chr	Position	snp_allele	GeneName	GeneFunction	Beta	p-vale-adj	gene	gene_chr	gene_start	gene_end
rs2229868	1	205041158	C/T	CNTN2	exonic-synonymous	-0.283622	6.64407e-22	TMCC2	chr1	205197304	205242471
rs2229868	1	205041158	C/T	CNTN2	exonic-synonymous	-0.169992	1.50112e-09	DSTYK	chr1	205111632	205180727
rs2961940	5	159831803	A/G	SLU7	intronic	-0.216073	1.10344e-06	SLU7	chr5	159828648	159848718
rs8565	7	75630274	T/C	STYXL1	exonic-synonymous	-0.29407	3.8115e-06	POR	chr7	75528518	75616173
rs66932611	8	43147975	T/G	POTEA	intronic	-0.581676	2.30829e-08	FNTA	chr8	42889337	42940931
rs2251409	9	130286150	A/G	FAM129B	intronic	-0.533889	1.49299e-05	ZNF79	chr9	130186661	130207651
rs2251409	9	130286150	A/G	FAM129B	intronic	0.358127	1.14546e-23	RPL12	chr9	130209953	130213684
rs2243558	9	130289615	C/G	FAM129B	intronic	-0.545287	1.49299e-05	ZNF79	chr9	130186661	130207651
rs2243558	9	130289615	C/G	FAM129B	intronic	0.356112	1.14546e-23	RPL12	chr9	130209953	130213684
rs10951	10	12292344	A/G	CDC123	UTR3	0.190086	0.00381268	CDC123	chr10	12237964	12292588
rs2258835	11	57243588	A/G	RTN4RL2	intronic	-0.603477	5.54045e-33	TIMM10	chr11	57295936	57298276
rs2258835	11	57243588	A/G	RTN4RL2	intronic	0.259299	2.06456e-07	SLC43A1	chr11	57252007	57283259
rs2466613	11	124096247	G/A	OR8G2	exonic-nonsynonymous	0.623306	2.15256e-21	VWA5A	chr11	123986069	124018428
rs4268525	11	124121199	G/C	OR8G1	exonic	-0.379128	2.15256e-21	VWA5A	chr11	123986069	124018428
rs2466636	11	124134552	C/T	OR8G1	intronic	-0.372734	2.15256e-21	VWA5A	chr11	123986069	124018428
rs2512168	11	124135009	G/A	OR8G5	exonic-nonsynonymous	-0.373069	2.15256e-21	VWA5A	chr11	123986069	124018428
rs2512167	11	124135438	G/A	OR8G5	exonic-nonsynonymous	-0.372734	2.15256e-21	VWA5A	chr11	123986069	124018428
rs2466701	11	124135481	C/T	OR8G5	exonic-synonymous	-0.372734	2.15256e-21	VWA5A	chr11	123986069	124018428
rs7107539	11	124180282	A/C	OR8D1	exonic-nonsynonymous	-0.58328	2.15256e-21	VWA5A	chr11	123986069	124018428
rs1254677	14	62233806	A/G	SNAPC1	intronic	0.228694	1.80053e-05	SNAPC1	chr14	62229075	62263146
rs4904448	14	88852166	G/A	SPATA7	exonic-nonsynonymous	-0.271426	0.00105351	SPATA7	chr14	88851268	88936694
rs58394656	16	16291816	G/C	ABCC6	intronic	-0.59036	6.09753e-11	NOMO3	chr16	16326352	16388668
rs11545028	16	78133671	C/T	WWOX	UTR5	-0.28292	5.27099e-10	CLEC3A	chr16	78056412	78100658
rs11545028	16	78133671	C/T	WWOX	UTR5	-0.242129	1.91369e-06	WWOX	chr16	78133310	79246564
rs2586306	17	909451	A/T	ABR	intronic	-0.297655	2.843e-12	TIMM22	chr17	900357	906911
rs1052748	17	4720469	C/T	PLD2	exonic-nonsynonymous	-0.395394	1.14348e-15	ENO3	chr17	4851387	4860426
rs1052748	17	4720469	C/T	PLD2	exonic-nonsynonymous	0.348249	2.03698e-06	ZNF232	chr17	5008836	5026411
rs1052748	17	4720469	C/T	PLD2	exonic-nonsynonymous	-0.241837	9.95629e-05	GP1BA	chr17	4835592	4838325
rs1052748	17	4720469	C/T	PLD2	exonic-nonsynonymous	-0.281883	1.20553e-09	PLD2	chr17	4710391	4726729
rs2072306	19	2109019	T/C	AP3D1	intronic	-0.336864	3.63864e-13	AP3D1	chr19	2100988	2164464
rs20567	19	2110746	G/A	AP3D1	exonic-synonymous	-0.346177	3.63864e-13	AP3D1	chr19	2100988	2164464
rs2074959	19	2111649	T/C	AP3D1	intronic	-0.345843	3.63864e-13	AP3D1	chr19	2100988	2164464
rs2066775	19	2115493	A/G	AP3D1	intronic	-0.342516	3.63864e-13	AP3D1	chr19	2100988	2164464
rs4807203	19	2127272	A/G	AP3D1	intronic	-0.343345	3.63864e-13	AP3D1	chr19	2100988	2164464
rs3803956	20	3214581	C/T	SLC4A11	exonic-synonymous	-0.439622	1.60123e-25	ITPA	chr20	3189514	3204516
rs8124907	20	60913127	A/G	LAMA5	exonic-synonymous	0.291811	1.49896e-10	CABLES2	chr20	60963688	60982341
rs8124907	20	60913127	A/G	LAMA5	exonic-synonymous	0.153467	0.00182917	LAMA5	chr20	60883011	60942368

## Sheet: Sheet1
TMCC2
DSTYK
CDC123
VWA5A
TIMM10
SLC43A1
SNAPC1
SPATA7
NOMO3
CLEC3A
WWOX
ENO3
ZNF232
GP1BA
PLD2
TIMM22
AP3D1
ITPA
CABLES2
LAMA5
SLU7
POR
FNTA
ZNF79
RPL12
