# Supplementary material for: Novel Non-Histocompatibility Antigen Mismatched Variants Improve the Ability to Predict Antibody-Mediated Rejection Risk in Kidney Transplant
Source: Front Immunol. 2017 Dec 5;8:1687. doi: 10.3389/fimmu.2017.01687 (PMC5723302; doi:10.3389/fimmu.2017.01687)
Supplement: Supplementary file 7 [file Data_Sheet_3.xlsx]

## Sheet: eQTL_wholeBlood
Table S3. Summary table with the information of the eQTLs found in whole blood.
SNP	Chr	Position	GeneName	GeneFucntion	Beta	p-vale-adj	gene	gene_chr	gene_start	gene_end
rs2271804	10	12252217	CDC123	intronic	-0.196613	3.54727e-11	CAMK1D	chr10	12391481	12877545
rs10951	10	12292344	CDC123	UTR3	-0.173002	3.54727e-11	CAMK1D	chr10	12391481	12877545
rs2258835	11	57243588	RTN4RL2	intronic	-0.200503	3.57506e-05	TIMM10	chr11	57295936	57298276
rs1254677	14	62233806	SNAPC1	intronic	-0.185845	3.49919e-09	SNAPC1	chr14	62229075	62263146
rs58394656	16	16291816	ABCC6	intronic	-0.415712	4.82972e-07	NOMO3	chr16	16326352	16388668
rs58394656	16	16291816	ABCC6	intronic	-0.307188	1.59016e-05	AC138969.4	chr16	16411301	16444447
rs1052748	17	4720469	PLD2	exonic-nonsynonymous	-0.245033	1.86021e-16	PLD2	chr17	4710391	4726729
rs1045631	19	18545786	ISYNA1	exonic-synonymous	0.186959	1.28109e-07	ELL	chr19	18553473	18632937
rs2072306	19	2109019	AP3D1	intronic	-0.183697	0.00151862	AP3D1	chr19	2100988	2164464
rs20567	19	2110746	AP3D1	exonic-synonymous	-0.175891	0.00151862	AP3D1	chr19	2100988	2164464
rs2074959	19	2111649	AP3D1	intronic	-0.175932	0.00151862	AP3D1	chr19	2100988	2164464
rs2066775	19	2115493	AP3D1	intronic	-0.175508	0.00151862	AP3D1	chr19	2100988	2164464
rs4807203	19	2127272	AP3D1	intronic	-0.182621	0.00151862	AP3D1	chr19	2100988	2164464
rs3803956	20	3214581	SLC4A11	exonic-synonymous	-0.232218	2.18947e-23	ITPA	chr20	3189514	3204516
rs3803956	20	3214581	SLC4A11	exonic-synonymous	-0.273476	3.2679e-06	C20orf194	chr20	3229951	3388272
rs3734518	6	74304415	SLC17A5	UTR3	0.254755	1.89779e-08	MTO1	chr6	74171301	74218959
rs2251409	9	130286150	FAM129B	intronic	-0.151516	2.71481e-06	SLC2A8	chr9	130159421	130170703
rs2251409	9	130286150	FAM129B	intronic	-0.306585	1.79579e-10	ZNF79	chr9	130186661	130207651
rs2251409	9	130286150	FAM129B	intronic	0.165972	9.1179e-20	RPL12	chr9	130209953	130213684
rs2243558	9	130289615	FAM129B	intronic	-0.299268	1.79579e-10	ZNF79	chr9	130186661	130207651
rs2243558	9	130289615	FAM129B	intronic	0.165194	9.1179e-20	RPL12	chr9	130209953	130213684
rs2243558	9	130289615	FAM129B	intronic	-0.15286	2.71481e-06	SLC2A8	chr9	130159421	130170703

## Sheet: Sheet1
CAMK1D
TIMM10
SNAPC1
NOMO3
AC138969.4
PLD2
ELL
AP3D1
ITPA
C20orf194
MTO1
SLC2A8
ZNF79
RPL12
